# Supplementary material for: Biomarkers for Predicting Anti-Programmed Cell Death-1 Antibody Treatment Effects in Head and Neck Cancer
Source: Curr Oncol. 2023 Jun 2;30(6):5409–24. doi: 10.3390/curroncol30060410 (PMC10297315; doi:10.3390/curroncol30060410)
Supplement: Supplementary file 1 [file curroncol-30-00410-s001.zip]

Archive with 1 entries (1 files):
- curroncol-2391477-supplementary.pdf
